# Supplementary material for: Surface-Driven Phase Segregation in Conducting Polymer Thin Films Enables High Selectivity and Storage Stability of Chemiresistive Sensors in Humid Air
Source: Polymers (Basel). 2025 Apr 3;17(7):979. doi: 10.3390/polym17070979 (PMC11991412; doi:10.3390/polym17070979)
Supplement: Supplementary file 1 [file polymers-17-00979-s001.zip]

Archive with 1 entries (1 files):
- polymers-3550611-supplementary.pdf
